# Supplementary material for: The discovery of a new type of innervation in lymphoid organs
Source: Physiol Rep. 2023 Feb 23;11(4):e15604. doi: 10.14814/phy2.15604 (PMC9950540; doi:10.14814/phy2.15604)
Supplement: Supplementary file 1 — Movie S1 [file PHY2-11-e15604-s001.zip]

Archive with 1 entries (1 files):
- phy215604-sup-0001-SupplementaryMovieS1.avi
